# Supplementary material for: Leveraging comparative genomics to uncover alien genes in bacterial genomes
Source: Microb Genom. 2023 Jan 27;9(1):mgen000939. doi: 10.1099/mgen.0.000939 (PMC9973850; doi:10.1099/mgen.0.000939)
Supplement: Supplementary material 2 [file mgen-9-939-s002.xlsx]

## Sheet: Sheet1
Supplementary Table S1: Coordinates of GIs in the genomes used for this study. Citations providing the coordinates and evidences for each genome are provided.
	Genomes	Accession no	Genomic Island co-ordinates	Reference	Evidence
	Staphylococcus aureus subsp. aureus USA300_FPR3757	NC_007793	34173..57914 57915..88900 441501..473470 881835..895807 1545912..1592050 1924777..1959376 2084658..2127720 2136710..2139851 1149668..1169542	1-13	Sequencing of genome using automated capillary sequencer; comparative genomics; screening using pulsed-filed gel electrophoresis
	Staphylococcus aureus subsp. aureus MW2	NC_003923	34150..58278 416307..452099 1529123..1575042 1890800..1922552 2046205..2088820 2097809..2100950 1133469..1153549 839358..853808
	Staphylococcus aureus subsp. aureus N315	NC_002745	34158..87119 436162..466813 1854608..1881615 2005321..2049591 2056679..2072358 1132235..1153775
	Staphylococcus aureus subsp. aureus Mu50	NC_002758	34158..87085 461919..491326 1932523..1961464 2083238..2126304 2133235..2148912 1208629..1230219 917453..962005 868373..882872
	Staphylococcus aureus subsp. aureus COL	NC_002951	34173..68085 465424..489723 1902466..1938731 2072899..2076041 1173206..1193358 354674..398267 903332..919283
	Escherichia coli O157:H7 EDL933	NC_002655	240559..277488 300059..335240 1058350..1146183 1250316..1295562 1454244..1541789 1702072..1756455 1823688..1824518 2099779..2104773 2668235..2689297 2741780..2788400 2789558..2800590 2843567..2857806 3262939..3277063 3319502..3320154 3545814..3575018 3776946..3804618 3919348..3942803 4612788..4621305 4649843..4693540 5377087..5421522 5463105..5475565 5478952..5479960	14	Comparative analysis of the contents and tRNA sites in closely related bacteria
	Salmonella enterica subsp. enterica serovar Typhi CT18	NC_003198	302172..361067 605515..609992 964573..965531 1008747..1051266 1085156..1092735 1538899..1572919 1625084..1664823 1776200..1791815 1887450..1933558 2460793..2465914 2597945..2615052 2743495..2759190 2759733..2782364 2859262..2899034 3053654..3060017 3132606..3139414 3515397..3549055 3883111..3900458 4321943..4346614 4409511..4543072 4683690..4716539	15	9 out of the 13 genomic islands (Gis) identified in the genome, show features associated with GIs, such as tranposase, integrase, phage related genes, insertionr at tRNA site or flanking direct repeats
	Escherichia coli CFT073	NC_004431	248631..348625 370300..377957 979744..980012 1127287..1241061 1397269..1457084 1525206..1532508 1663947..1670483 2193666..2216840 2217998..2255240 2261814..2317212 2389434..2400687 2746800..2761355 2802362..2806808 3018542..3067527 3222388..3255081 3295279..3295425 3406301..3534241 4229923..4239461 4274399..4343017 4919458..4971584 5115427..5131334 5162326..5173116 5176571..5176892	16	Comparartive genomic hybridization (CGH) was used to identify strain specific genes. The genomes 10 E. coli isolates were hybridized against E. coli CFT073 microarray to identify Escherichia coli UPEC-specific genes.
	Pseudomonas aeruginosa LESB58	NC_011770	2504700..2551100 2690450..2740350 2751800..2783500 2796836..2907406	17	GIs and Prophages were identified as regions that contained no homologs in other P. aeruginosa genomes.
	Acinetobacter baumannii AYE	NC_010410	3602770..3702770	18	The island harbored transposase, integrase and other genes indicative of GI. GI absent in a close relative, A. baumannii SDF.
	Burkholderia pseudomallei K96243 Chromosome I and II	NC_006350, NC_006351	92521..105080 145455..181695 602532..653858 850818..858852 1090879..1100569 1322543..1337498 1614417..1620344 1901912..1994252 3097333..3107114 3718228..3724865 3872856..3888174 3964397..3975872 518995..538104 885812..904376 1426445..1462214 2767547..2829356	19	15 of the 16 identified GIs are absent in a close relative, B. mallei. All the island are enriched in either integrase, anomalous GC%, GC deviation, Karlin dinucleotide frequency. Very much identical to previously characterized islands in B. pseudomallei strain 08
	Clavibacter michiganensis NCPPB 382	NC_009480	40054..117137 117213..168797 2587139..2608245	20	Low G+C region with abnormal codon usage and absent in one close relative, C. michiganensis subsp. Sepedonicus were identified.
	Mesorhizobium loti MAFF 303099	NC_002678	4644702..5255766	21	Macroarrays identified a transmissible region that was collectively expressed during symbiosis. The structure of the island was found to be similar to island to closely related species Mesorhizhobium loti ICMP3153.
	Proteus mirabilis HI4320	NC_010554	527077..573949 984338..1023873 1029338..1040607 1828299..1842776 2061556..2146982 2651345..2730130 2793999..2886224 3798109..3817226	22	Regions harboring mobility genes with anomalous G+c content and GC deviation, are annotated as GIs. All genomic islands have genes assocaited with GIs or horizontal gene transfer
	Streptococcus equi 4047	NC_012471	142548..182216 746734..757321 783708..825190 1206307..1271960 1742042..1772823 1991964..2006717 2065120..2105533	23	Four prophages and two integrative conjugative elements are known. The prophages have extensive sequence similarity with prophage from S. pyogenes. All islands were found to have GI related genes
	Vibrio cholerae O1 biovar eltor str. N16961 Chromosome I and II	NC_002505, NC_002506	175343..189380 520634..550262 873242..915211 1550108..1574355 1895692..1952861 308586..436632	24	transposase or integrase genes were identified in five of the six GIs. Phage genes also found in two islands
	Bordetella petrii DSM 12804	NC_010170	201731..346691 1084242..1339258 1350756..1493314 1494345..1595466 2250722..2297430 3912251..3979682 4417928..4576598 4804647..4893146	25-26	Compositionaly atypicality such as GC content and GC-Bias were identified in all islands. Four islands of the eight islands predicted were also related to clc element of Pseudomonas knackmusii. Integrase and transposons found in three of the remaining islands.
	Burkholderia cenocepia J2315 Chromosome I and II	NC_011000, NC_011001, NC_011002	100429..124868 188900..204338 449975..463085 1223099..1314635 1403502..1436902 1729077..1766346 2738517..2859770 3241751..3257931 3368967..3374914 290334..334228 1140270..1186780 2091958..2137530 573366..609590	27	Pairwise comparison of J2315 with other strains identified regions of differences, comprising mobile genetic elements. Integrase were found in 11 of the 13 Gis.
References:
1	Diep, B. A., Gill, S. R., Chang, R. F., et al. 2006, Complete genome sequence of USA300, an epidemic clone of community-acquired meticillin-resistant Staphylococcus aureus. The Lancet, 367, 731-739.
2	Ito, T., Katayama, Y. and Hiramatsu, K. 1999, Cloning and nucleotide sequence determination of the entire mec DNA of pre-methicillin-resistant Staphylococcus aureus N315. Antimicrobial agents and chemotherapy, 43, 1449-1458.
3	Lindsay, J. A., Ruzin, A., Ross, H. F., Kurepina, N. and Novick, R. P. 1998, The gene for toxic shock toxin is carried by a family of mobile pathogenicity islands in Staphylococcus aureus. Molecular microbiology, 29, 527-543.
4	Baba, T., Takeuchi, F., Kuroda, M., et al. 2002, Genome and virulence determinants of high virulence community-acquired MRSA. The Lancet, 359, 1819-1827.
5	Williams, R. J., Ward, J. M., Henderson, B., et al. 2000, Identification of a novel gene cluster encoding staphylococcal exotoxin-like proteins: characterization of the prototypic gene and its protein product, SET1. Infection and immunity, 68, 4407-4415.
6	Yamaguchi, T., Nishifuji, K., Sasaki, M., et al. 2002, Identification of the Staphylococcus aureus etd pathogenicity island which encodes a novel exfoliative toxin, ETD, and EDIN-B. Infection and immunity, 70, 5835-5845.
7	Lee, C. and Iandolo, J. 1986, Lysogenic conversion of staphylococcal lipase is caused by insertion of the bacteriophage L54a genome into the lipase structural gene. Journal of bacteriology, 166, 385-391.
8	Yamaguchi, T., Hayashi, T., Takami, H., et al. 2000, Phage conversion of exfoliative toxin A production in Staphylococcus aureus. Molecular microbiology, 38, 694-705.
9	Young, R. 1992, Bacteriophage lysis: mechanism and regulation. Microbiological reviews, 56, 430-481.
10	Young, R. and Bläsi, U. 1995, Holins: form and function in bacteriophage lysis. FEMS microbiology reviews, 17, 191-205.
11	Kaneko, J., Kimura, T., Narita, S., Tomita, T. and Kamio, Y. 1998, Complete nucleotide sequence and molecular characterization of the temperate staphylococcal bacteriophage φPVL carrying Panton–Valentine leukocidin genes. Gene, 215, 57-67.
12	Narita, S., Kaneko, J., Chiba, J.-i., et al. 2001, Phage conversion of Panton-Valentine leukocidin in Staphylococcus aureus: molecular analysis of a PVL-converting phage, φSLT. Gene, 268, 195-206.
13	COLEMAN, D. C., SULLIVAN, D. J., RUSSEL, R. J., ARBUTHNOTT, J. P., CAREY, B. F. and POMEROY, H. M. 1989, Staphylococcus aureus bacteriophages mediating the simultaneous lysogenic conversion of β-lysin, staphylokinase and enterotoxin A: molecular mechanism of triple conversion. Microbiology, 135, 1679-1697.
14	Ou, H.Y., Chen, L.L., Lonnen, J., Chaudhuri, R.R., Thani, A.B., Smith, R., Garton, N.J., Hinton, J., Pallen, M., Barer, M.R. and Rajakumar, K., 2006. A novel strategy for the identification of genomic islands by comparative analysis of the contents and contexts of tRNA sites in closely related bacteria. Nucleic acids research, 34(1), pp.e3-e3.
15	Parkhill, J., et al. "Complete genome sequence of a multiple drug resistant Salmonella enterica serovar Typhi CT18." Nature 413.6858 (2001): 848-852.
16	Lloyd, A. L., Rasko, D. A., & Mobley, H. L. (2007). Defining genomic islands and uropathogen-specific genes in uropathogenic Escherichia coli. Journal of bacteriology, 189(9), 3532-3546.
17	Winstanley, C., Langille, M. G., Fothergill, J. L., Kukavica-Ibrulj, I., Paradis-Bleau, C., Sanschagrin, F., ... & Bignell, A. (2009). Newly introduced genomic prophage islands are critical determinants of in vivo competitiveness in the Liverpool Epidemic Strain of Pseudomonas aeruginosa. Genome research, 19(1), 12-23.
18	Sahl, J. W., Johnson, J. K., Harris, A. D., Phillippy, A. M., Hsiao, W. W., Thom, K. A., & Rasko, D. A. (2011). Genomic comparison of multi-drug resistant invasive and colonizing Acinetobacter baumannii isolated from diverse human body sites reveals genomic plasticity. BMC genomics, 12(1), 291.
19	Holden, M. T., Titball, R. W., Peacock, S. J., Cerdeño-Tárraga, A. M., Atkins, T., Crossman, L. C., ... & Sebaihia, M. (2004). Genomic plasticity of the causative agent of melioidosis, Burkholderia pseudomallei. Proceedings of the National Academy of Sciences of the United States of America, 101(39), 14240-14245.
20	Cerdeño‐Tárraga, A. M., et al. "The complete genome sequence and analysis of Corynebacterium diphtheriae NCTC13129." Nucleic acids research 31.22 (2003): 6516-6523.
21	Uchiumi, T., Ohwada, T., Itakura, M., Mitsui, H., Nukui, N., Dawadi, P., ... & Saeki, K. (2004). Expression islands clustered on the symbiosis island of the Mesorhizobium loti genome. Journal of bacteriology, 186(8), 2439-2448.
22	Pearson, M. M., Sebaihia, M., Churcher, C., Quail, M. A., Seshasayee, A. S., Luscombe, N. M., ... & Hauser, H. (2008). Complete genome sequence of uropathogenic Proteus mirabilis, a master of both adherence and motility. Journal of bacteriology, 190(11), 4027-4037.
23	Holden, M. T., Heather, Z., Paillot, R., Steward, K. F., Webb, K., Ainslie, F., ... & Quail, M. A. (2009). Genomic evidence for the evolution of Streptococcus equi: host restriction, increased virulence, and genetic exchange with human pathogens. PLoS pathogens, 5(3), e1000346.
24	Heidelberg, J. F., Eisen, J. A., Nelson, W. C., Clayton, R. A., Gwinn, M. L., Dodson, R. J., ... & Gill, S. R. (2000). DNA sequence of both chromosomes of the cholera pathogen Vibrio cholerae. Nature, 406(6795), 477-483.
25	Gross, R., Guzman, C. A., Sebaihia, M., dos Santos, V. A. M., Pieper, D. H., Koebnik, R., ... & Ebensen, T. (2008). The missing link: Bordetella petrii is endowed with both the metabolic versatility of environmental bacteria and virulence traits of pathogenic Bordetellae. BMC genomics, 9(1), 449.
26	Lechner, M., Schmitt, K., Bauer, S., Hot, D., Hubans, C., Levillain, E., ... & Gross, R. (2009). Genomic island excisions in Bordetella petrii. BMC microbiology, 9(1), 141.
27	Holden, M. T., Seth-Smith, H. M., Crossman, L. C., Sebaihia, M., Bentley, S. D., Cerdeño-Tárraga, A. M., ... & Cherevach, I. (2009). The genome of Burkholderia cenocepacia J2315, an epidemic pathogen of cystic fibrosis patients. Journal of bacteriology, 191(1), 261-277.
