# Supplementary material for: Leveraging comparative genomics to uncover alien genes in bacterial genomes
Source: Microb Genom. 2023 Jan 27;9(1):mgen000939. doi: 10.1099/mgen.0.000939 (PMC9973850; doi:10.1099/mgen.0.000939)
Supplement: Supplementary material 3 [file mgen-9-939-s003.xlsx]

## Sheet: Sheet1
Supplementary Table S2: Threshold estimation and performance assessment on the 104-genome dataset. APP was run on all the genomes and thresholds were calculated at different combination to identify the optimal setting rendering highest accuracy measurements. Phyletic distribution thresholds are represented as maximum and minimum values employed to annotate genes as horizontally acquired or of nat…
Combination	Inclusion (g=genus; f=family)		Exclusion (s=species; g=genus; f=family)			Recall	Precision	F-measure
	PDT(T1,g)	PDT(T1,f)	PDT(T2,s)	PDT(T2,g)	PDT(T2,f)
1	75/35	35/25	80/30	75/35	35/25	85.9628	72.7075	78.7814
2	75/35	40/30	80/30	75/35	40/30	87.8374	72.4226	79.3886
3	75/35	45/35	80/30	75/35	45/35	89.5574	71.3509	79.4241
4	70/30	35/25	80/30	70/30	35/25	84.5133	76.661	80.3959
5	70/30	45/35	80/30	70/30	45/35	88.4107	74.0917	80.6203
6	70/30	40/30	80/30	70/30	40/30	86.5554	75.5766	80.6943
7	70/30	40/30	75/25	70/30	40/30	86.272	75.5032	80.5292
8	70/30	40/30	70/20	70/30	40/30	86.0916	75.4304	80.4091
