# Supplementary material for: Leveraging comparative genomics to uncover alien genes in bacterial genomes
Source: Microb Genom. 2023 Jan 27;9(1):mgen000939. doi: 10.1099/mgen.0.000939 (PMC9973850; doi:10.1099/mgen.0.000939)
Supplement: Supplementary material 4 [file mgen-9-939-s004.xlsx]

## Sheet: Sheet1
Supplementary Table S3: Genome-wide assessment of foreign gene detection methods in identifying putative alien genes, housed in known genomic islands, in 18 bacterial species. Each value is shown as a percentage.
Genomes	Accession no.	APP			Darkhorse			HGTector			IslandPick
		Recall	Precision	F-Measure	Recall	Precision	F-Measure	Recall	Precision	F-Measure	Recall	Precision	F-Measure
Vibrio cholerae O1 biovar El Tor str. N16961 chromosome I	NC_002505	82.4	22.2	35	4.7619	23.0769	7.89474	18.254	19.3277	18.7755	0	0	0
Vibrio cholerae O1 biovar El Tor str. N16961 chromosome II	NC_002506	68.8	35.7	47	3.125	35.2941	5.74163	24.4792	36.4341	29.2835	0	0	0
Escherichia coli O157:H7 str. EDL933	NC_002655	71.6	36.1	48	5.82386	27.7027	9.62441	10.7955	4.81317	6.65791	35.0852	63.1714	45.1142
Mesorhizobium japonicum MAFF 303099	NC_002678	64.4	18.6	28.9	4.86111	10.687	6.68258	31.0764	34.2912	32.6047	31.9444	35.5212	33.638
Staphylococcus aureus subsp. aureus N315	NC_002745	42.7	19.6	26.9	9.50226	53.8462	16.1538	21.7195	10.0629	13.7536	11.3122	100	20.3252
Staphylococcus aureus subsp. aureus Mu50	NC_002758	50.2	28.1	36	16.0256	84.7458	26.9542	19.8718	12.9167	15.6566	2.88462	100	5.60748
Staphylococcus aureus subsp. aureus COL	NC_002951	45.3	18.3	26	13.1455	93.3333	23.0453	5.16432	17.4603	7.97101	0	0	0
Salmonella enterica subsp. enterica serovar Typhi str. CT18	NC_003198	72.6	47.9	57.7	0	0	0	3.90244	5.01567	4.38957	8.78049	45.5696	14.7239
Staphylococcus aureus subsp. aureus MW2	NC_003923	48.4	24	32.1	18.4615	84.2105	30.2839	18.0769	10.1732	13.0194	0	0	0
Escherichia coli CFT073	NC_004431	73.7	37.4	49.6	5.38642	76.6667	10.0656	21.4286	24.3351	22.7895	27.8689	93.3333	42.9216
Burkholderia pseudomallei K96243 chromosome 1	NC_006350	82.4	32.1	46.2	2.73438	24.1379	4.91228	8.98438	11.0048	9.89247	42.5781	40.6716	41.6031
Burkholderia pseudomallei K96243 chromosome 2	NC_006351	61.9	12	20.1	2.65487	8.10811	4	22.1239	18.3824	20.0803	8.84956	100	16.2602
Staphylococcus aureus subsp. aureus USA300_FPR3757	NC_007793	37.7	22.6	28.3	41.2214	50.4673	45.3782	9.54198	27.7778	14.2045	11.0687	100	19.9313
Clavibacter michiganensis subsp. michiganensis NCPPB 382	NC_009480	88.8	8.8	16.1	13.2653	5.32787	7.60234	34.6939	4.87805	8.55346	20.4082	83.3333	32.7869
Bordetella petrii	NC_010170	94	33.7	49.6	2.76954	21.0526	4.8951	70.4253	48.6671	57.5586	0	0	0
Acinetobacter baumannii AYE	NC_010410	66.3	6.4	11.6	5.10204	2.95858	3.74532	69.3878	4.6832	8.77419	71.4286	71.4286	71.4286
Proteus mirabilis HI4320	NC_010554	51.4	30	37.9	1.89573	50	3.65297	32.9384	18.099	23.3613	12.0853	59.3023	20.0787
Burkholderia cenocepacia J2315 chromosome 1	NC_011000	92.3	29.8	45	8.55457	70.7317	15.2632	20.944	22.4684	21.6794	49.8525	20.9158	29.4682
Burkholderia cenocepacia J2315 chromosome 2	NC_011001	90.6	9.2	16.7	3.50877	22.2222	6.06061	14.0351	5.32151	7.71704	22.807	34.8214	27.5618
Burkholderia cenocepacia J2315 chromosome 3	NC_011002	98.1	9.9	17.9	48.1481	78.7879	59.7701	46.2963	16.4474	24.2718	0	0	0
Pseudomonas aeruginosa LESB58	NC_011770	83.3	6.9	12.8	20.4762	14.0984	16.699	40.4762	7.02479	11.9718	28.0952	29.5	28.7805
Streptococcus equi subsp. equi 4047	NC_012471	96.2	37.9	54.3	0	0	0	22.3776	23.97	23.1465	10.1399	87.8788	18.1818

## Sheet: Sheet2
Accession no.	APP	Darkhorse	HGTector	IslandPick
NC_003198	57.7	0	4.38957	14.7239
NC_012471	54.3	0	23.1465	18.1818
NC_004431	49.6	10.0656	22.7895	42.9216
NC_010170	49.6	4.8951	57.5586	0
NC_002655	48	9.62441	6.65791	45.1142
NC_002506	47	5.74163	29.2835	0
NC_006350	46.2	4.91228	9.89247	41.6031
NC_011000	45	15.2632	21.6794	29.4682
NC_010554	37.9	3.65297	23.3613	20.0787
NC_002758	36	26.9542	15.6566	5.60748
NC_002505	35	7.89474	18.7755	0
NC_003923	32.1	30.2839	13.0194	0
NC_002678	28.9	6.68258	32.6047	33.638
NC_007793	28.3	45.3782	14.2045	19.9313
NC_002745	26.9	16.1538	13.7536	20.3252
NC_002951	26	23.0453	7.97101	0
NC_006351	20.1	4	20.0803	16.2602
NC_011002	17.9	59.7701	24.2718	0
NC_011001	16.7	6.06061	7.71704	27.5618
NC_009480	16.1	7.60234	8.55346	32.7869
NC_011770	12.8	16.699	11.9718	28.7805
NC_010410	11.6	3.74532	8.77419	71.4286
