# Supplementary material for: Leveraging comparative genomics to uncover alien genes in bacterial genomes
Source: Microb Genom. 2023 Jan 27;9(1):mgen000939. doi: 10.1099/mgen.0.000939 (PMC9973850; doi:10.1099/mgen.0.000939)
Supplement: Supplementary material 5 [file mgen-9-939-s005.xlsx]

## Sheet: Sheet1
Supplementary Table S4: Comparative assessment of the tools on simulated genomes at class and family levels.
Method	Taxa level	Recall	Precision	F-measure
APP	Class	100	100	100
	Family	100	100	100
HGTector	Class	38.5714	100	55.6701
	Family	7.14286	100	13.3333
