# Supplementary material for: Leveraging comparative genomics to uncover alien genes in bacterial genomes
Source: Microb Genom. 2023 Jan 27;9(1):mgen000939. doi: 10.1099/mgen.0.000939 (PMC9973850; doi:10.1099/mgen.0.000939)
Supplement: Supplementary material 6 [file mgen-9-939-s006.xlsx]

## Sheet: Sheet1
Supplementary Table S5: Differential contribution of multiple taxa level in predicting foreign genes in 104-dataset. Each value is shown as a percentage. Highest value for each performance metric is shown in bold.
	Species	Genus	Family
Recall	57.5984	78.4771	86.272
Precision	92.5282	82.1775	75.5032
F-measure	70.9998	80.2847	80.5292
