# Supplementary material for: Leveraging comparative genomics to uncover alien genes in bacterial genomes
Source: Microb Genom. 2023 Jan 27;9(1):mgen000939. doi: 10.1099/mgen.0.000939 (PMC9973850; doi:10.1099/mgen.0.000939)
Supplement: Supplementary material 7 [file mgen-9-939-s007.xlsx]

## Sheet: Sheet1
Supplementary Table S6: Confusion matrix
Method	Total island genes	Total island alien genes	Total island native genes	Total genome alien genes	Total genome native genes
APP	7177	5175	2002	22353	51625
Darkhorse	6902	550	6352	1946	70032
Hgtector	7188	1987	5201	12113	61865
IslandPick	7188	1324	5864	2945	71033
