# Supplementary material for: Leveraging comparative genomics to uncover alien genes in bacterial genomes
Source: Microb Genom. 2023 Jan 27;9(1):mgen000939. doi: 10.1099/mgen.0.000939 (PMC9973850; doi:10.1099/mgen.0.000939)
Supplement: Supplementary material 8 [file mgen-9-939-s008.xlsx]

## Sheet: Sheet1
Supplementary Table S7: Marker gene enrichment on genes detected as alien by APP. Those with statistically significant enrichment (p-value<0.05) are highlighted in pink.
Genomes	Total genes across whole genome	Total marker gene count from marker gene enrichment	Total alien genes by APP	Alien genes that were also annotated as marker genes	Enrichment	p-value
NC_002678	6743	427	2227	245	1.73729	1.10862e-26
NC_006350	3398	203	887	89	1.67955	1.23235e-08
NC_011000	3464	237	1142	131	1.67662	1.99929e-13
NC_010554	3607	305	911	115	1.49288	3.33438e-07
NC_010170	5027	412	2839	325	1.39679	2.50658e-23
NC_002758	2694	233	588	65	1.27814	0.0132843
NC_010410	3607	267	1121	103	1.24127	0.00410683
NC_011002	752	69	570	63	1.20458	0.000553521
NC_006351	2329	138	926	66	1.20288	0.0290205
NC_011770	5925	288	2614	142	1.11758	0.0397693
NC_011001	2807	146	1788	103	1.10754	0.0450459
NC_003198	4111	363	789	79	1.13394	0.109874
NC_004431	5364	452	793	75	1.12238	0.144161
NC_002505	2534	149	509	33	1.1026	0.289542
NC_012471	2000	257	768	103	1.04369	0.299274
NC_003923	2623	194	564	43	1.03083	0.437588
NC_007793	2560	194	478	37	1.02144	0.472111
NC_002745	2582	199	503	39	1.006	0.486559
NC_002655	5286	625	927	108	0.985351	0.454347
NC_002506	970	64	413	26	0.954146	0.424507
NC_009480	2983	125	1109	40	0.860739	0.128928
NC_002951	2612	172	560	31	0.840656	0.150349
