# Supplementary material for: Leveraging comparative genomics to uncover alien genes in bacterial genomes
Source: Microb Genom. 2023 Jan 27;9(1):mgen000939. doi: 10.1099/mgen.0.000939 (PMC9973850; doi:10.1099/mgen.0.000939)
Supplement: Supplementary material 9 [file mgen-9-939-s009.xlsx]

## Sheet: Sheet1
Supplementary Table S8: Marker gene enrichment on genes detected as ambiguos by APP. Those with statistically significant enrichment (p-value<0.05) are highlighted in pink.
Genomes	Total genes across whole genome	Total marker gene count from marker gene enrichment	Total ambiguos genes by APP	Ambigous genes that were also annotated as marker genes	Enrichment	p-value
NC_010554	3607	305	187	47	2.97237	1.3957e-12
NC_002951	2612	172	38	7	2.79743	0.0105071
NC_007793	2560	194	46	9	2.5818	0.00641488
NC_003923	2623	194	47	8	2.30138	0.0198858
NC_011000	3464	237	91	13	2.088	0.00814116
NC_011770	5925	288	89	9	2.08041	0.0280851
NC_006350	3398	203	229	21	1.53501	0.0297493
NC_006351	2329	138	342	29	1.43107	0.0241591
NC_012471	2000	257	42	1	0.185288	0.0213333
NC_002655	#N/A	#N/A	0	#N/A	#N/A	#N/A
NC_003198	#N/A	#N/A	0	#N/A	#N/A	#N/A
NC_004431	#N/A	#N/A	0	#N/A	#N/A	#N/A
NC_002758	2694	233	34	5	1.70033	0.165472
NC_002745	2582	199	24	2	1.08124	0.437188
NC_002506	970	64	43	3	1.05741	0.449626
NC_002678	6743	427	232	13	0.884872	0.384848
NC_010170	5027	412	20	1	0.610073	0.496689
NC_009480	2983	125	124	3	0.577355	0.22653
NC_011001	2807	146	100	3	0.576781	0.225239
NC_010410	3607	267	103	4	0.524635	0.110382
NC_011002	752	69	33	1	0.330259	0.174547
NC_002505	2534	149	46	0	0	0.0599986
